# Supplementary material for: Pollinizer’ Effects on Olive Seed Set, Size and Abortion
Source: Plants (Basel). 2026 Mar 6;15(5):813. doi: 10.3390/plants15050813 (PMC12986728; doi:10.3390/plants15050813)
Supplement: Supplementary file 1 [file plants-15-00813-s001.zip]

Archive with 1 entries (1 files):
- plants-4177784-supplementary.pdf
